# Supplementary material for: A Coding Basis and Three-in-One Integrated Data Visualization Method ‘Ana’ for the Rapid Analysis of Multidimensional Omics Dataset
Source: Life (Basel). 2022 Nov 12;12(11):1864. doi: 10.3390/life12111864 (PMC9698950; doi:10.3390/life12111864)
Supplement: Supplementary file 1 [file life-12-01864-s001.zip]

Archive with 1 entries (1 files):
- life-1986679-supplementary.pdf
